# Supplementary material for: Association of Lung Immune Prognostic Index (LIPI) with Disease Control Rate and Progression-Free Survival in Patients with Soft-Tissue Sarcoma Treated with Immunotherapy in Early-Phase Trials
Source: Cancers (Basel). 2024 Dec 3;16(23):4053. doi: 10.3390/cancers16234053 (PMC11640131; doi:10.3390/cancers16234053)
Supplement: Supplementary file 1 [file cancers-16-04053-s001.zip]

Archive with 1 entries (1 files):
- cancers-3300638-supplementary.pdf
